# Supplementary material for: ATF3 Modulates the Endoplasmic Reticulum Stress-Induced Impairment of Milk Synthesis in Bovine Mammary Epithelial Cells
Source: Int J Mol Sci. 2026 May 10;27(10):4250. doi: 10.3390/ijms27104250 (PMC13206812; doi:10.3390/ijms27104250)
Supplement: Supplementary file 1 [file ijms-27-04250-s001.zip]

Archive with 1 entries (1 files):
- ijms-4302727-supplementary.pdf
